# Supplementary material for: Chronic Hypergravity Induces a Modification of Histone H3 Lysine 27 Trimethylation at TCRβ Locus in Murine Thymocytes
Source: Int J Mol Sci. 2022 Jun 27;23(13):7133. doi: 10.3390/ijms23137133 (PMC9267123; doi:10.3390/ijms23137133)
Supplement: Supplementary file 1 [file ijms-23-07133-s001.zip]

Archive with 1 entries (1 files):
- ijms-1778285-supplementary.pdf
